# Supplementary material for: Assessment of tenecteplase target-associated pathogenic mechanisms underlying depression in acute ischemic stroke patients: insights from artificial intelligence-driven multi-omics analysis and in vitro validation
Source: Front Neurosci. 2026 Jun 16;20:1848128. doi: 10.3389/fnins.2026.1848128 (PMC13315191; doi:10.3389/fnins.2026.1848128)
Supplement: Supplementary file 2 [file Table_1.csv]

Table S1: TNK-associated target
PLAT
F3
SELP
SERPINC1
VCAM1
CD151
PECAM1
PF4
SERPINE1
MPO
PLG
F5
CRP
PLAU
PCSK9
ACE
VTN
F10
F2
F13A1
VWF
SCNN1G
NPPB
GHRL
